# Supplementary material for: Validation of the Kinematic Assessment Protocol Used in the Technology-Supported Neurorehabilitation System, Rehabilitation Technologies for Hand and Arm (R3THA™), in Children and Teenagers with Cerebral Palsy
Source: Sensors (Basel). 2024 Aug 2;24(15):5013. doi: 10.3390/s24155013 (PMC11314647; doi:10.3390/s24155013)
Supplement: Supplementary file 1 [file sensors-24-05013-s001.zip]

Archive with 1 entries (1 files):
- sensors-2916843-supplementary.mp4
